# Supplementary material for: Two Cytoplasmic Acylation Sites and an Adjacent Hydrophobic Residue, but No Other Conserved Amino Acids in the Cytoplasmic Tail of HA from Influenza A Virus Are Crucial for Virus Replication
Source: Viruses. 2015 Dec 8;7(12):6458–75. doi: 10.3390/v7122950 (PMC4690873; doi:10.3390/v7122950)
Supplement: Supplementary file 1 [file viruses-07-02950-s001.zip]

Archive with 2 entries (2 files):
- viruses-104297-Table S1.xls
- viruses-104297-Table S2.pdf
