# Supplementary material for: Two Cytoplasmic Acylation Sites and an Adjacent Hydrophobic Residue, but No Other Conserved Amino Acids in the Cytoplasmic Tail of HA from Influenza A Virus Are Crucial for Virus Replication
Source: Viruses. 2015 Dec 8;7(12):6458–75. doi: 10.3390/v7122950 (PMC4690873; doi:10.3390/v7122950)
Supplement: Supplementary file 1 [file viruses-07-02950-s001.zip › viruses-104297-Table S1.xls]

## Sheet: Legend
Hemagglutinin sequencies were obtained from Influenza Research Database ( http://www.fludb.org/)
Multiple alignment of C-terminal part of HA2 chain (proximal ectodomain, linker, TM & CT) regions aa 158-221 (H3 numbering)
was performed within every subtype of type A virus and within type B virus using Muscle server
Only complete sequences were used
No gap symbols were observed in the alignments
Frequency F of amino acid residue X in position i was computed as F= (#X /N)*100%
#X = number of X in i-th position
N = number of sequences in the alignment
Type	Number of sequencies in IBD (Feb_2011)	Number of entries with complete C-terminal sequence
A_H1	10868	6406
A_H2	331	225
A_H3	14611	4314
A_H4	578	414
A_H5	4360	2575
A_H6	769	498
A_H7	1047	874
A_H8	76	61
A_H9	1463	626
A_H10	233	160
A_H11	183	150
A_H12	134	41
A_H13	71	37
A_H14	5	3
A_H15	12	10
A_H16	24	21
B_H	3030	674
		17089

## Sheet: Consensus_aln_ecto_linker_TM_CT
Table S1. Sequence comparison of the C-terminal region of HA subtypes.
Group	Position	Number of sequences	1	2	3	4	5	6	7	8	9	10	11	12	13	14	15	16	17	18	19	20	21	22	23	24	25	25a	25b	26	27	28	29	30	31	32	33	34	35	36	37	38	39	40	41	42	43	44	45
1	A_H1	6406	D	Y	P	K	Y	S	E	E	A	K	L	N	R	E	E	I	D	G	V	K	L	E	S	T	R	-	I	Y	Q	I	L	A	I	Y	S	T	V	A	S	S	L	V	L	V	V	S	L
1	A_H2	225	D	Y	P	K	Y	E	E	E	S	K	L	N	R	N	E	I	K	G	V	K	L	S	N	M	G	-	V	Y	Q	I	L	A	I	Y	A	T	V	A	G	S	L	S	L	A	I	M	I
1	A_H5	2575	D	Y	P	Q	Y	S	E	E	A	R	L	K	R	E	E	I	S	G	V	K	L	E	S	I	G	-	T	Y	Q	I	L	S	I	Y	S	T	V	A	S	S	L	A	L	A	I	M	V
1	A_H6	498	D	Y	P	K	Y	Q	D	E	S	K	L	N	R	Q	E	I	E	S	V	K	L	E	N	L	G	-	V	Y	Q	I	L	A	I	Y	S	T	V	S	S	S	L	V	L	V	G	L	I
1	A_H8	61	D	H	K	E	Y	E	E	E	A	K	L	E	R	S	K	I	N	G	V	K	L	E	E	N	T	-	T	Y	K	I	L	S	I	Y	S	T	V	A	A	S	L	C	L	A	I	L	I
1	A_H9	626	N	R	R	K	Y	K	E	E	S	R	L	E	R	Q	K	I	E	G	V	K	L	E	S	E	G	-	T	Y	K	I	L	T	I	Y	S	T	V	A	S	S	L	V	I	A	M	G	F
1	A_H11	150	D	H	K	E	F	E	E	E	S	K	L	N	R	Q	E	I	E	G	V	K	L	D	S	N	G	N	V	Y	K	I	L	S	I	Y	S	C	I	A	S	S	L	V	L	A	A	I	I
1	A_H12	41	N	H	K	E	Y	E	E	E	S	K	I	E	R	Q	K	I	N	G	V	K	L	E	E	N	S	-	T	Y	K	I	L	S	I	Y	S	S	V	A	S	S	L	V	L	L	L	M	I
1	A_H13	37	N	H	T	E	Y	A	E	E	S	K	L	K	R	Q	E	I	E	G	I	K	L	K	S	E	D	N	V	Y	K	A	L	S	I	Y	S	C	I	A	S	S	V	V	L	V	G	L	I
1	A_H16	21	N	H	E	D	Y	K	E	E	S	Q	L	K	R	Q	E	I	E	G	I	K	L	K	T	E	D	N	V	Y	K	V	L	S	I	Y	S	C	I	A	S	S	I	V	L	V	G	L	I
2	A_H3	4314	D	H	D	V	Y	R	D	E	A	L	N	N	R	F	Q	I	K	G	V	E	L	K	S	G	Y	-	-	K	D	W	I	L	W	I	S	F	A	I	S	C	F	L	L	C	V	V	L
2	A_H4	414	D	H	D	I	Y	R	D	E	A	I	N	N	R	F	Q	I	Q	G	V	K	L	T	Q	G	Y	-	-	K	D	I	I	L	W	I	S	F	S	I	S	C	F	L	L	V	A	L	L
2	A_H7	874	D	H	T	Q	Y	R	T	E	S	L	Q	N	R	I	Q	I	D	P	V	K	L	S	S	G	Y	-	-	K	D	I	I	L	W	F	S	F	G	A	S	C	F	L	L	L	A	I	A
2	A_H10	160	D	H	T	Q	Y	R	E	E	A	L	L	N	R	L	N	I	N	P	V	K	L	S	S	G	Y	-	-	K	D	V	I	L	W	F	S	F	G	A	S	C	F	V	L	L	A	V	I
2	A_H14	3	D	H	N	I	Y	R	D	E	A	I	N	N	R	I	K	I	N	P	V	T	L	T	M	G	Y	-	-	K	D	I	I	L	W	I	S	F	S	M	S	C	F	V	F	V	A	L	I
2	A_H15	10	N	H	T	E	Y	R	Q	E	A	L	Q	N	R	I	M	I	N	P	V	K	L	S	S	G	Y	-	-	K	D	V	I	L	W	F	S	F	G	A	S	C	V	M	L	L	A	I	A
3	B_H	674	N	A	G	E	F	S	L	P	T	F	D	S	L	N	I	T	A	A	S	L	N	D	D	G	L	D	N	H	T	I	L	L	Y	Y	S	T	A	A	S	S	L	A	V	T	L	M	I
				**	**	**	**	**	**	**	**	**	**	**	**	**	**	**	**	**	*	*	*	*	*	*	*	*	*	*	*	X	X	X	X	X	X	X	X	X	X	X	X	X	X	X	X	X	X
																																	highly conserved 10 aa cluster
							Proximal Ectodomain region																Linker region															Transmembrane domain
	Conservation(%)
	A_H1	6406	98.3765	100	99.7971	99.3756	99.9844	99.8439	99.157	99.9844	65.0016	99.3444	99.9688	98.2829	99.9063	99.5161	70.8242	99.6722	99.5629	99.9532	99.641	99.6722	99.9844	98.6575	99.8751	67.3119	67.3119		67.8114	98.7512	99.36	99.9844	99.9844	99.8751	99.9532	99.9844	100	99.9532	97.8926	99.9532	99.9688	99.9844	99.8595	99.6097	99.7346	63.1283	99.8439	99.9532	99.9688
	A_H2	225	96.4444	100	95.5556	100	100	100	99.5556	100	100	96	100	92.8889	99.5556	93.7778	100	100	100	100	97.3333	99.1111	100	98.6667	64.4444	100	100		94.6667	100	100	97.7778	100	99.5556	100	100	100	100	100	100	100	100	100	100	100	100	100	99.5556	63.1111
	A_H3	4314	99.0032	100	91.4696	79.5086	100	99.8146	99.5596	100	99.8841	98.6787	99.6987	99.8377	100	99.4205	99.5828	99.745	99.6987	98.6092	99.5828	98.7483	99.9305	99.745	99.7914	99.5596	99.8841			100	99.4437	99.9536	98.0065	99.8841	99.9536	99.9768	100	99.9768	99.8146	98.7946	99.9536	99.9305	99.5364	99.7914	94.1586	99.9768	91.2842	55.7024	98.7251
	A_H4	414	96.8599	99.7585	97.8261	95.1691	100	100	97.1014	99.5169	100	100	98.3092	98.5507	100	100	99.7585	100	99.7585	100	99.7585	98.3092	100	98.5507	100	100	100			99.7585	100	99.7585	100	100	100	99.0338	100	100	100	99.5169	100	100	100	100	99.7585	97.343	100	100	99.2754
	A_H5	2575	89.8252	100	98.835	98.0583	99.8835	99.6505	98.3301	99.767	79.9612	96.233	99.8835	68.0777	99.8058	98.6019	98.7184	99.767	82.9126	99.8835	98.3689	99.8447	99.6117	99.9612	99.6505	72.1553	98.2524		80.1942	99.9223	99.8835	99.8835	99.8835	99.767	99.4175	99.8835	100	99.6893	98.0194	98.4854	99.8447	99.8835	99.9223	92.9709	99.9223	99.8447	99.9223	98.5243	76.3495
	A_H6	498	75.1004	100	100	99.7992	100	98.996	54.4177	100	100	55.2209	99.7992	99.1968	93.1727	92.7711	54.0161	95.9839	81.5261	98.3936	99.5984	85.1406	100	95.9839	94.5783	87.1486	94.3775		98.3936	100	100	100	100	100	100	99.7992	100	100	99.1968	99.7992	100	99.5984	100	100	100	98.7952	100	100	98.7952
	A_H7	874	98.2838	100	63.2723	62.9291	100	99.8856	59.0389	99.7712	63.6156	63.6156	99.8856	100	99.8856	97.1396	95.5378	100	91.9908	95.4233	98.9703	99.6568	99.8856	99.6568	97.8261	99.8856	100			99.8856	97.8261	65.3318	100	99.8856	100	100	99.8856	99.7712	100	100	100	100	99.6568	67.1625	97.3684	93.5927	99.8856	99.3135	96.1098
	A_H8	61	54.0984	98.3607	100	96.7213	100	100	100	100	100	100	100	100	98.3607	100	98.3607	100	100	98.3607	100	96.7213	100	100	100	100	100		100	100	98.3607	100	100	100	100	100	100	100	100	100	100	100	100	100	100	100	98.3607	100	100
	A_H9	626	78.4345	94.5687	81.4696	96.1661	99.6805	58.9457	99.8403	99.8403	91.2141	55.7508	100	98.5623	99.361	99.6805	96.4856	99.8403	99.0415	98.8818	97.6038	99.6805	99.361	99.8403	99.0415	99.5208	97.7636		96.9649	99.5208	100	99.6805	99.8403	99.6805	99.8403	99.6805	99.5208	99.8403	98.2428	99.8403	100	99.6805	98.722	99.361	54.4728	99.2013	92.492	99.0415	98.722
	A_H10	160	100	100	62.5	98.125	100	100	100	100	98.75	99.375	100	99.375	100	100	95	100	100	95.625	100	97.5	100	99.375	100	100	100			100	99.375	73.75	100	100	100	100	100	100	100	99.375	100	97.5	100	96.25	99.375	100	100	95	75.625
	A_H11	150	100	100	100	100	100	100	98	100	100	83.3333	74	100	88.6667	100	99.3333	99.3333	97.3333	100	98.6667	96.6667	100	97.3333	99.3333	54.6667	99.3333	99.3333	98.6667	100	100	100	100	100	100	99.3333	100	100	99.3333	100	100	100	100	98.6667	100	100	100	73.3333	100
	A_H12	41	100	100	56.0976	85.3659	100	100	97.561	100	100	95.122	82.9268	100	100	100	90.2439	92.6829	100	100	100	100	100	100	100	100	100		100	100	100	100	100	100	100	100	100	100	100	100	100	100	100	100	100	100	100	100	100
	A_H13	37	70.2703	100	89.1892	97.2973	100	54.0541	100	100	100	100	100	100	100	100	100	100	56.7568	100	100	100	100	97.2973	100	56.7568	100	70.2703	100	100	100	100	100	100	100	100	100	100	100	100	100	100	54.0541	100	89.1892	100	100	100	100
	A_H14	3	100	100	100	100	100	100	100	100	100	100	100	100	100	100	100	100	100	100	100	100	100	100	100	100	100			100	100	100	100	100	100	100	100	100	100	100	100	100	100	100	100	100	100	100	100
	A_H15	10	100	100	100	100	100	100	100	100	100	100	100	100	100	100	100	100	100	100	100	100	100	100	70	100	100			100	100	100	100	100	100	100	100	100	100	100	100	100	100	100	100	100	100	100	100
	A_H16	21	100	100	100	100	100	52.381	100	100	100	100	100	95.2381	95.2381	100	100	100	100	100	100	100	100	100	95.2381	100	100	100	90.4762	100	100	52.381	100	90.4762	100	100	100	100	100	100	100	100	47.619	100	66.6667	100	100	100	100
	B_H	674	61.276	99.7033	99.5549	98.9614	100	99.8516	100	100	100	100	99.8516	100	99.8516	100	100	100	100	100	100	100	99.8516	99.7033	99.1098	99.1098	100	100	99.8516	100	99.8516	100	100	100	100	100	99.8516	100	100	100	100	99.8516	100	99.7033	100	100	100	100	64.9852
	Minimal value		54.0984	94.5687	56.0976	62.9291	99.6805	52.381	54.4177	99.5169	63.6156	55.2209	74	68.0777	88.6667	92.7711	54.0161	92.6829	56.7568	95.4233	97.3333	85.1406	99.361	95.9839	64.4444	54.6667	67.3119	70.2703	67.8114	98.7512	97.8261	52.381	98.0065	90.4762	99.4175	99.0338	99.5208	99.6893	97.8926	98.4854	99.8447	97.5	47.619	67.1625	54.4728	63.1283	91.2842	55.7024	63.1111
																																X	X	X	X	X	X	X	X	X	X	X	X	X	X	X	X	X	X
																							Linker region															Transmembrane domain
[truncated: 19 more columns]

## Sheet: A_H1
Position	A	C	D	E	F	G	H	I	K	L	M	N	P	Q	R	S	T	V	W	X	Y	-	Conservation%	Consensus
1			98.3765	0.0156104		0.0156104			0.0156104			1.54543								0.0156104	0.0156104		98.3765	D
2																					100		100	Y
3							0.0156104			0.0624415			99.7971	0.0156104		0.109273							99.7971	P
4				0.0624415					99.3756			0.0312207			0.515142					0.0156104			99.3756	K
5					0.0156104																99.9844		99.9844	Y
6					0.0156104					0.0468311		0.0156104				99.8439	0.0156104			0.0312207	0.0312207		99.8439	S
7			0.0312207	99.157		0.0156104			0.796129														99.157	E
8			0.0156104	99.9844																			99.9844	E
9	65.0016															34.9828	0.0156104						65.0016	A
10				0.0780518					99.3444		0.0156104	0.0312207			0.468311	0.0468311	0.0156104						99.3444	K
11					0.0156104			0.0156104		99.9688													99.9688	L
12							0.0156104	0.0156104	0.390259			98.2829				1.07712	0.202935				0.0156104		98.2829	N
13									0.0780518						99.9063					0.0156104			99.9063	R
14	0.0312207			99.5161		0.202935			0.202935					0.0156104						0.0312207			99.5161	E
15				70.8242					28.8636					0.0156104	0.265376			0.0312207					70.8242	E
16								99.6722										0.327818					99.6722	I
17	0.0156104		99.5629	0.140493		0.0468311						0.218545						0.0156104					99.5629	D
18				0.0312207		99.9532										0.0156104							99.9532	G
19								0.359038										99.641					99.641	V
20				0.171714					99.6722			0.0156104		0.0156104	0.0312207		0.0936622						99.6722	K
21										99.9844					0.0156104								99.9844	L
22			1.202	98.6575					0.140493														98.6575	E
23										0.0156104			0.109273			99.8751							99.8751	S
24	0.249766							0.0156104			32.2978		0.0156104				67.3119	0.0936622		0.0156104			67.3119	T
25	0.0156104			0.343428		31.9232			0.202935		0.156104			0.0468311	67.3119								67.3119	R
25b	0.0156104				0.0468311			67.8114		0.124883	0.0156104						0.0312207	31.9544					67.8114	I
26					0.0156104		1.21761							0.0156104							98.7512		98.7512	Y
27							0.0468311							99.36	0.577584						0.0156104		99.36	Q
28								99.9844												0.0156104			99.9844	I
29										99.9844						0.0156104							99.9844	L
30	99.8751																0.109273	0.0156104					99.8751	A
31								99.9532									0.0312207	0.0156104					99.9532	I
32		0.0156104																			99.9844		99.9844	Y
33																100							100	S
34	0.0156104												0.0156104			0.0156104	99.9532						99.9532	T
35	1.82641							0.265376										97.8926		0.0156104			97.8926	V
36	99.9532																0.0468311						99.9532	A
37								0.0312207								99.9688							99.9688	S
38																99.9844	0.0156104						99.9844	S
39					0.0156104					99.8595	0.0312207		0.0156104		0.0156104	0.0468311		0.0156104					99.8595	L
40		0.0156104						0.374649										99.6097					99.6097	V
41					0.156104					99.7346	0.0156104		0.0312207					0.0156104	0.0468311				99.7346	L
42	0.0780518					0.0156104		0.280987		36.3565						0.0936622		63.1283		0.0468311			63.1283	V
43								0.156104										99.8439					99.8439	V
44	0.0312207															99.9532	0.0156104						99.9532	S
45										99.9688									0.0156104	0.0156104			99.9688	L
46						100																	100	G
47	99.9844																0.0156104						99.9844	A
48	0.0156104							99.4692		0.0624415							0.0468311	0.405869					99.4692	I
49		0.109273				0.390259		0.0156104				0.0468311				99.438							99.438	S
50					99.9532					0.0312207						0.0156104							99.9532	F
51																			100				100	W
52											100												100	M
53		100																					100	C
54					0.0156104								0.0312207			99.9532							99.9532	S
55						0.671246	0.0312207					62.582							0.124883			36.5907	62.582	N
55a							0.608804					36.4814										62.9098	36.4814	-
55b						0.0312207					0.0156104					0.218545					0.0156104	99.719	0.218545	-
56						99.1102					0.0312207					0.312207		0.0156104	0.109273			0.42148	99.1102	G
57		0.0156104			0.0156104					0.0312207						99.36					0.0156104	0.561973	99.36	S
58									0.0312207	99.4849												0.483921	99.4849	L
59			0.0156104				0.0312207			0.0468311				98.8448	0.561973					0.0156104		0.483921	98.8448	Q
60		99.9063			0.0312207	0.0312207															0.0312207		99.9063	C
61									0.234155						99.5317		0.171714			0.0624415			99.5317	R
62								98.798	0.140493	0.0156104							0.0624415	0.967843		0.0156104			98.798	I
63		99.9532																		0.0156104	0.0312207		99.9532	C
64					0.0156104			99.9688			0.0156104												99.9688	I
64a									0.0624415							0.0156104						99.9219	0.0624415	-
64b												0.0624415										99.9376	0.0624415	-

## Sheet: A_H2
Position	A	C	D	E	F	G	H	I	K	L	M	N	P	Q	R	S	T	V	W	X	Y	-	Conservation%	Consensus
1			96.4444									2.66667									0.888889		96.4444	D
2																					100		100	Y
3								0.444444					95.5556			4							95.5556	P
4									100														100	K
5																					100		100	Y
6				100																			100	E
7				99.5556					0.444444														99.5556	E
8				100																			100	E
9																100							100	S
10									96						4								96	K
11										100													100	L
12									7.11111			92.8889											92.8889	N
13									0.444444						99.5556								99.5556	R
14												93.7778				1.33333	4.88889						93.7778	N
15				100																			100	E
16								100															100	I
17									100														100	K
18						100																	100	G
19								2.22222		0.444444								97.3333					97.3333	V
20				0.888889					99.1111														99.1111	K
21										100													100	L
22												0.888889			0.444444	98.6667							98.6667	S
23								0.444444				64.4444				35.1111							64.4444	N
24											100												100	M
25						100																	100	G
25b	0.444444							4.88889										94.6667					94.6667	V
26																					100		100	Y
27														100									100	Q
28								97.7778										2.22222					97.7778	I
29										100													100	L
30	99.5556																	0.444444					99.5556	A
31								100															100	I
32																					100		100	Y
33	100																						100	A
34																	100						100	T
35																		100					100	V
36	100																						100	A
37						100																	100	G
38																100							100	S
39										100													100	L
40																100							100	S
41										100													100	L
42	100																						100	A
43								100															100	I
44								0.444444			99.5556												99.5556	M
45								63.1111			34.6667							2.22222					63.1111	I
46	100																						100	A
47						100																	100	G
48								100															100	I
49					2.66667											97.3333							97.3333	S
50					83.1111			2.66667		13.7778	0.444444												83.1111	F
51																			100				100	W
52											100												100	M
53		100																					100	C
54																100							100	S
55												100											100	N
56						100																	100	G
57																100							100	S
58										100													100	L
59														100									100	Q
60		99.5556			0.444444																		99.5556	C
61															99.5556					0.444444			99.5556	R
62								99.5556										0.444444					99.5556	I
63		100																					100	C
64								100															100	I

## Sheet: A_H3
Position	A	C	D	E	F	G	H	I	K	L	M	N	P	Q	R	S	T	V	W	X	Y	-	Conservation%	Consensus
1			99.0032	0.0231803		0.0463607						0.927214											99.0032	D
2							100																100	H
3		0.0463607	91.4696	0.278164		0.0231803						2.73528									5.44738		91.4696	D
4	0.0231803			0.64905				19.4947	0.0927214	0.0231803	0.139082				0.0231803		0.0463607	79.5086					79.5086	V
5																					100		100	Y
6									0.162262						99.8146					0.0231803			99.8146	R
7	0.0463607		99.5596	0.0231803		0.069541			0.0231803			0.254984								0.0231803			99.5596	D
8				100																			100	E
9	99.8841															0.069541		0.0463607					99.8841	A
10								0.0927214		98.6787								1.22856					98.6787	L
11									0.0231803			99.6987				0.254984	0.0231803						99.6987	N
12			0.0231803						0.0231803			99.8377				0.0463607	0.069541						99.8377	N
13															100								100	R
14					99.4205					0.231803						0.347705							99.4205	F
15							0.301344		0.0463607					99.5828	0.069541								99.5828	Q
16								99.745				0.0231803						0.231803					99.745	I
17									99.6987			0.0231803			0.278164								99.6987	K
18			0.0927214	0.0231803		98.6092										1.27492							98.6092	G
19		0.0231803	0.0231803					0.347705										99.5828		0.0231803			99.5828	V
20			0.139082	98.7483		0.0231803			0.0463607					0.973574			0.0231803	0.0463607					98.7483	E
21								0.0231803		99.9305							0.0231803	0.0231803					99.9305	L
22				0.0463607					99.745			0.0463607			0.139082		0.0231803						99.745	K
23	0.0231803									0.115902			0.0231803			99.7914	0.0231803			0.0231803			99.7914	S
24				0.231803		99.5596									0.0231803	0.185443							99.5596	G
25		0.0231803			0.0231803		0.069541														99.8841		99.8841	Y
26									100														100	K
27			99.4437	0.185443		0.0231803						0.347705											99.4437	D
28						0.0231803									0.0231803				99.9536				99.9536	W
29					0.069541			98.0065			0.0231803							1.90079					98.0065	I
30								0.0927214		99.8841			0.0231803										99.8841	L
31						0.0231803									0.0231803				99.9536				99.9536	W
32								99.9768										0.0231803					99.9768	I
33																100							100	S
34					99.9768					0.0231803													99.9768	F
35	99.8146															0.0463607	0.115902				0.0231803		99.8146	A
36								98.7946			0.509968						0.69541						98.7946	I
37										0.0231803			0.0231803			99.9536							99.9536	S
38		99.9305			0.0231803										0.0231803					0.0231803			99.9305	C
39					99.5364					0.440427						0.0231803							99.5364	F
40										99.7914	0.162262							0.0463607					99.7914	L
41					0.115902			5.4242		94.1586	0.0231803		0.069541					0.208623					94.1586	L
42		99.9768													0.0231803								99.9768	C
43	1.04312				0.162262			7.48725									0.0231803	91.2842					91.2842	V
44	43.9036				0.0231803	0.0927214		0.254984									0.0231803	55.7024					55.7024	V
45						0.0231803		0.370885		98.7251	0.069541					0.069541		0.0231803	0.69541	0.0231803			98.7251	L
46						0.0231803				99.8146	0.115902					0.0463607							99.8146	L
47						100																	100	G
48					99.8841					0.069541						0.0463607							99.8841	F
49								99.745					0.0231803				0.0927214	0.139082					99.745	I
50	0.0231803							0.069541		0.0463607	99.3973						0.0231803	0.417246		0.0231803			99.3973	M
51																	0.0231803		99.9536	0.0231803			99.9536	W
52	99.6755		0.0231803			0.0231803										0.0231803	0.208623	0.0231803		0.0231803			99.6755	A
53		99.9536				0.0231803															0.0231803		99.9536	C
54				0.0463607					0.0231803	0.069541				99.8609									99.8609	Q
55				0.0231803		0.0231803			81.8962						18.0575								81.8962	K
56						100																	100	G
57			0.0231803									99.9768											99.9768	N
58								99.9073	0.0231803		0.0231803						0.0231803	0.0231803					99.9073	I
59		0.0231803							0.64905						99.3278								99.3278	R
60		99.9073			0.0231803										0.0463607			0.0231803					99.9073	C
61			0.64905				0.0231803					99.1423		0.0231803		0.162262							99.1423	N
62					0.069541		0.0463607	99.7682			0.0231803							0.0927214					99.7682	I
63		99.9073			0.0463607					0.0231803												0.0231803	99.9073	C
64					0.0231803		0.0231803	99.8841										0.0463607				0.0231803	99.8841	I

## Sheet: A_H4
Position	A	C	D	E	F	G	H	I	K	L	M	N	P	Q	R	S	T	V	W	X	Y	-	Conservation%	Consensus
1			96.8599									3.1401											96.8599	D
2							99.7585						0.241546										99.7585	H
3			97.8261									2.17391											97.8261	D
4								95.1691										4.83092					95.1691	I
5																					100		100	Y
6															100								100	R
7			97.1014			0.241546						2.657											97.1014	D
8			0.241546	99.5169		0.241546																	99.5169	E
9	100																						100	A
10								100															100	I
11			0.241546									98.3092				1.44928							98.3092	N
12									0.241546			98.5507				1.20773							98.5507	N
13															100								100	R
14					100																		100	F
15														99.7585	0.241546								99.7585	Q
16								100															100	I
17									0.241546					99.7585									99.7585	Q
18						100																	100	G
19			0.241546															99.7585					99.7585	V
20									98.3092						1.69082								98.3092	K
21										100													100	L
22	0.241546							0.966184				0.241546					98.5507						98.5507	T
23														100									100	Q
24						100																	100	G
25																					100		100	Y
26									99.7585		0.241546												99.7585	K
27			100																				100	D
28								99.7585										0.241546					99.7585	I
29								100															100	I
30										100													100	L
31																			100				100	W
32					0.483092			99.0338										0.483092					99.0338	I
33																100							100	S
34					100																		100	F
35																100							100	S
36								99.5169			0.483092												99.5169	I
37																100							100	S
38		100																					100	C
39					100																		100	F
40										100													100	L
41					0.241546					99.7585													99.7585	L
42	2.17391							0.483092										97.343					97.343	V
43	100																						100	A
44										100													100	L
45					0.724638					99.2754													99.2754	L
46								1.20773		98.7923													98.7923	L
47	99.5169																0.483092						99.5169	A
48					100																		100	F
49								97.5845			0.724638							1.69082					97.5845	I
50										99.7585						0.241546							99.7585	L
51																			100				100	W
52	100																						100	A
53		100																					100	C
54														100									100	Q
55									0.241546			99.5169				0.241546							99.5169	N
56						100																	100	G
57												99.7585										0.241546	99.7585	N
58								97.8261		1.20773								0.724638				0.241546	97.8261	I
59														0.241546	99.5169							0.241546	99.5169	R
60		99.7585																				0.241546	99.7585	C
61														99.7585								0.241546	99.7585	Q
62								99.5169		0.241546												0.241546	99.5169	I
63		99.7585																				0.241546	99.7585	C
64								100															100	I

## Sheet: A_H5
Position	A	C	D	E	F	G	H	I	K	L	M	N	P	Q	R	S	T	V	W	X	Y	-	Conservation%	Consensus
1			89.8252	0.427184		0.038835			0.194175			9.39806				0.038835		0.038835		0.038835			89.8252	D
2																					100		100	Y
3										0.15534			98.835	0.0776699	0.038835	0.427184	0.466019						98.835	P
4				0.038835			0.427184		0.582524	0.0776699				98.0583	0.776699					0.038835			98.0583	Q
5			0.038835				0.0776699														99.8835		99.8835	Y
6	0.15534									0.116505			0.038835			99.6505	0.038835						99.6505	S
7			0.116505	98.3301		0.194175			1.20388						0.038835			0.038835		0.0776699			98.3301	E
8			0.038835	99.767					0.038835									0.116505		0.038835			99.767	E
9	79.9612															19.6117	0.038835	0.38835					79.9612	A
10						0.038835			3.65049						96.233	0.038835	0.038835						96.233	R
11	0.038835				0.038835					99.8835						0.038835							99.8835	L
12			0.038835						68.0777			31.0291			0.116505	0.660194	0.0776699						68.0777	K
13	0.038835			0.038835		0.0776699			0.038835						99.8058								99.8058	R
14	0.038835			98.6019		0.15534			1.08738						0.038835			0.0776699					98.6019	E
15	0.038835		0.31068	98.7184		0.038835			0.893204														98.7184	E
16								99.767			0.038835					0.038835		0.15534					99.767	I
17			14.3301	0.660194		0.038835						2.05825				82.9126							82.9126	S
18				0.0776699		99.8835									0.038835								99.8835	G
19	0.15534							1.47573										98.3689					98.3689	V
20									99.8447			0.038835		0.0776699	0.038835								99.8447	K
21										99.6117	0.15534					0.116505			0.116505				99.6117	L
22				99.9612		0.038835																	99.9612	E
23										0.31068						99.6505	0.038835						99.6505	S
24								72.1553		0.38835	25.6311						1.24272	0.582524					72.1553	I
25			0.0776699	0.038835		98.2524			0.038835						0.0776699			1.51456					98.2524	G
25b	0.271845				0.038835			18.7184					0.038835				80.1942	0.699029		0.038835			80.1942	T
26							0.0776699														99.9223		99.9223	Y
27							0.038835		0.038835					99.8835	0.038835								99.8835	Q
28								99.8835							0.038835		0.038835	0.038835					99.8835	I
29								0.038835		99.8835			0.038835	0.038835									99.8835	L
30	0.038835															99.767	0.194175						99.767	S
31					0.0776699			99.4175		0.194175								0.271845		0.038835			99.4175	I
32							0.038835					0.0776699									99.8835		99.8835	Y
33																100							100	S
34	0.116505															0.194175	99.6893						99.6893	T
35	1.90291					0.038835				0.038835								98.0194					98.0194	V
36	98.4854																0.271845	1.24272					98.4854	A
37		0.038835				0.038835						0.0776699				99.8447							99.8447	S
38	0.038835												0.038835			99.8835					0.038835		99.8835	S
39										99.9223			0.038835			0.038835							99.9223	L
40	92.9709					0.038835										0.15534	2.05825	4.73786	0.038835				92.9709	A
41										99.9223	0.0776699												99.9223	L
42	99.8447			0.0776699												0.038835	0.038835						99.8447	A
43								99.9223		0.038835										0.038835			99.9223	I
44								1.43689			98.5243						0.038835						98.5243	M
45	0.038835			0.038835		0.038835		15.0291		0.0776699	8.34951							76.3495		0.0776699			76.3495	V
46	99.767		0.038835													0.0776699	0.0776699			0.038835			99.767	A
47						99.767										0.23301							99.767	G
48								0.0776699		99.9223													99.9223	L
49					12.6602					0.31068						87.0291							87.0291	S
50					24.1942			0.0776699		75.6505									0.038835		0.038835		75.6505	L
51		0.15534																	99.8058	0.038835			99.8058	W
52								0.0776699			99.8058				0.038835	0.038835		0.038835					99.8058	M
53		99.9223														0.0776699							99.9223	C
54					0.23301								0.038835			99.6893					0.038835		99.6893	S
55							0.116505					99.8835											99.8835	N
56						100																	100	G
57													0.038835			99.9612							99.9612	S
58					0.0776699					99.8835								0.038835					99.8835	L
59							0.038835			0.038835			0.038835	99.8835									99.8835	Q
60	0.038835	99.9612																					99.9612	C
61			0.038835	0.038835					0.349515						99.3786	0.038835	0.0776699			0.0776699			99.3786	R
62								98.835		0.038835		0.038835						1.04854				0.038835	98.835	I
63	0.038835	99.8447				0.038835									0.038835	0.038835							99.8447	C
64							0.038835	99.8835		0.0776699													99.8835	I

## Sheet: A_H6
Position	A	C	D	E	F	G	H	I	K	L	M	N	P	Q	R	S	T	V	W	X	Y	-	Conservation%	Consensus
1			75.1004						0.401606			24.498											75.1004	D
2																					100		100	Y
3													100										100	P
4									99.7992					0.200803									99.7992	K
5																					100		100	Y
6							1.00402							98.996									98.996	Q
7	9.43775		54.4177	16.0643		11.4458						0.401606				2.40964	5.62249	0.200803					54.4177	D
8				100																			100	E
9																100							100	S
10									55.2209						44.7791								55.2209	K
11								0.200803		99.7992													99.7992	L
12									0.200803			99.1968				0.60241							99.1968	N
13									6.82731						93.1727								93.1727	R
14							1.40562			5.82329				92.7711									92.7711	Q
15				54.0161		4.21687		0.200803	20.6827						1.20482		19.6787						54.0161	E
16								95.9839										4.01606					95.9839	I
17	0.200803		3.21285	81.5261		0.60241			14.4578														81.5261	E
18	1.60643															98.3936							98.3936	S
19	0.200803							0.200803										99.5984					99.5984	V
20									85.1406		14.4578				0.401606								85.1406	K
21										100													100	L
22			4.01606	95.9839																			95.9839	E
23			0.60241	0.401606			0.401606		0.803213			94.5783				2.20884	1.00402						94.5783	N
24					11.6466			1.20482		87.1486													87.1486	L
25			5.62249			94.3775																	94.3775	G
25b								1.40562									0.200803	98.3936					98.3936	V
26																					100		100	Y
27														100									100	Q
28								100															100	I
29										100													100	L
30	100																						100	A
31								100															100	I
32					0.200803																99.7992		99.7992	Y
33																100							100	S
34																	100						100	T
35								0.803213										99.1968					99.1968	V
36													0.200803			99.7992							99.7992	S
37																100							100	S
38						0.401606										99.5984							99.5984	S
39										100													100	L
40																		100					100	V
41										100													100	L
42	0.60241							0.200803			0.401606							98.7952					98.7952	V
43						100																	100	G
44										100													100	L
45								98.7952										1.20482					98.7952	I
46								57.0281		21.4859	19.8795							1.60643					57.0281	I
47	98.3936															0.60241	0.401606	0.60241					98.3936	A
48								5.22088		2.81124	89.759						0.200803	2.00803					89.759	M
49						99.7992										0.200803							99.7992	G
50								2.00803		79.7189								18.2731					79.7189	L
51																			100				100	W
52											99.7992								0.200803				99.7992	M
53		100																					100	C
54										1.40562				0.200803		98.3936							98.3936	S
55												99.7992					0.200803						99.7992	N
56						98.1928										1.60643		0.200803					98.1928	G
57														0.200803		99.7992							99.7992	S
58								0.200803			99.5984											0.200803	99.5984	M
59													0.200803	99.5984								0.200803	99.5984	Q
60		99.7992																				0.200803	99.7992	C
61									12.8514			5.22088			81.7269							0.200803	81.7269	R
62								93.3735	0.200803									6.2249				0.200803	93.3735	I
63		99.7992														0.200803							99.7992	C
64					0.200803			99.7992															99.7992	I

## Sheet: A_H7
Position	A	C	D	E	F	G	H	I	K	L	M	N	P	Q	R	S	T	V	W	X	Y	-	Conservation%	Consensus
1			98.2838									1.60183						0.114416					98.2838	D
2							100																100	H
3	0.114416							0.114416	2.17391			0.572082			0.915332	32.8375	63.2723						63.2723	T
4									31.3501					62.9291	3.43249		2.28833						62.9291	Q
5																					100		100	Y
6									0.114416						99.8856								99.8856	R
7	4.57666			33.8673		0.114416			2.40275								59.0389						59.0389	T
8				99.7712		0.114416			0.114416														99.7712	E
9	36.3844															63.6156							63.6156	S
10								3.66133		63.6156	32.7231												63.6156	L
11										0.114416				99.8856									99.8856	Q
12												100											100	N
13								0.114416							99.8856								99.8856	R
14								97.1396		0.915332	0.572082							1.373					97.1396	I
15									2.97483					95.5378	1.48741								95.5378	Q
16								100															100	I
17			91.9908			0.114416						7.89474											91.9908	D
18	2.17391												95.4233	0.915332		1.48741							95.4233	P
19								1.02975										98.9703					98.9703	V
20				0.228833					99.6568						0.114416								99.6568	K
21										99.8856				0.114416									99.8856	L
22												0.343249				99.6568							99.6568	S
23						1.83066						0.343249				97.8261							97.8261	S
24						99.8856									0.114416								99.8856	G
25																					100		100	Y
26									99.8856						0.114416								99.8856	K
27			97.8261	2.0595								0.114416											97.8261	D
28								65.3318										34.6682					65.3318	I
29								100															100	I
30								0.114416		99.8856													99.8856	L
31																			100				100	W
32					100																		100	F
33						0.114416										99.8856							99.8856	S
34					99.7712					0.228833													99.7712	F
35						100																	100	G
36	100																						100	A
37																100							100	S
38		100																					100	C
39					99.6568					0.343249													99.6568	F
40								32.4943		67.1625			0.114416				0.228833						67.1625	L
41					2.63158					97.3684													97.3684	L
42								6.40732		93.5927													93.5927	L
43	99.8856																0.114416						99.8856	A
44								99.3135										0.572082		0.114416			99.3135	I
45	96.1098																0.114416	3.66133		0.114416			96.1098	A
46											99.3135				0.114416			0.572082					99.3135	M
47		0.228833				98.3982												1.373					98.3982	G
48					0.114416					99.6568						0.114416				0.114416			99.6568	L
49	1.83066					0.915332		1.02975										96.2243					96.2243	V
50					99.8856																0.114416		99.8856	F
51								94.3936			5.60641												94.3936	I
52		100																					100	C
53								65.5606			0.228833							34.2105					65.5606	I
54									96.3387						3.66133								96.3387	K
55			0.114416									99.7712									0.114416		99.7712	N
56						100																	100	G
57												100											100	N
58							0.228833				99.5423							0.228833					99.5423	M
59	0.228833													34.6682	65.103								65.103	R
60		99.6568				0.114416												0.228833					99.6568	C
61							0.228833										99.7712						99.7712	T
62								99.4279				0.114416				0.114416					0.343249		99.4279	I
63		99.8856																	0.114416				99.8856	C
64								100															100	I

## Sheet: A_H8
Position	A	C	D	E	F	G	H	I	K	L	M	N	P	Q	R	S	T	V	W	X	Y	-	Conservation%	Consensus
1			54.0984									45.9016											54.0984	D
2							98.3607								1.63934								98.3607	H
3									100														100	K
4			3.27869	96.7213																			96.7213	E
5																					100		100	Y
6				100																			100	E
7				100																			100	E
8				100																			100	E
9	100																						100	A
10									100														100	K
11										100													100	L
12				100																			100	E
13									1.63934						98.3607								98.3607	R
14																100							100	S
15									98.3607						1.63934								98.3607	K
16								100															100	I
17												100											100	N
18				1.63934		98.3607																	98.3607	G
19																		100					100	V
20								1.63934	96.7213						1.63934								96.7213	K
21										100													100	L
22				100																			100	E
23				100																			100	E
24												100											100	N
25																	100						100	T
25b																	100						100	T
26																					100		100	Y
27									98.3607						1.63934								98.3607	K
28								100															100	I
29										100													100	L
30																100							100	S
31								100															100	I
32																					100		100	Y
33																100							100	S
34																	100						100	T
35																		100					100	V
36	100																						100	A
37	100																						100	A
38																100							100	S
39										100													100	L
40		100																					100	C
41										100													100	L
42	100																						100	A
43								98.3607										1.63934					98.3607	I
44										100													100	L
45								100															100	I
46	100																						100	A
47						100																	100	G
48						100																	100	G
49										100													100	L
50								100															100	I
51										100													100	L
52						100																	100	G
53											100												100	M
54														100									100	Q
55												100											100	N
56						100																	100	G
57																100							100	S
58		98.3607																			1.63934		98.3607	C
59															100								100	R
60		100																					100	C
61											100												100	M
62					100																		100	F
63		100																					100	C
64								100															100	I

[truncated: 9 more sheets: A_H9, A_H10, A_H11, A_H12, A_H13, A_H14, A_H15, A_H16, B_H]
